# Supplementary material for: Ecotoxicological Effects of the Anionic Surfactant Sodium Dodecyl Sulfate (SDS) in Two Marine Primary Producers: Phaeodactylum tricornutum and Ulva lactuca
Source: Toxics. 2022 Dec 13;10(12):780. doi: 10.3390/toxics10120780 (PMC9785791; doi:10.3390/toxics10120780)
Supplement: Supplementary file 1 [file toxics-10-00780-s001.zip]

Archive with 1 entries (1 files):
- toxics-2068469-supplementary.pdf
